# Supplementary material for: Vegetation and Soil Aggregates Shape Nematode Communities and Energy Flow on the Loess Plateau
Source: Microorganisms. 2026 Apr 3;14(4):827. doi: 10.3390/microorganisms14040827 (PMC13119492; doi:10.3390/microorganisms14040827)
Supplement: Supplementary file 1 [file microorganisms-14-00827-s001.zip]

Archive with 1 entries (1 files):
- microorganisms-4178637-supplementary.pdf
